# Supplementary material for: Surface Albedo and Temperature Models for Surface Energy Balance Fluxes and Evapotranspiration Using SEBAL and Landsat 8 over Cerrado-Pantanal, Brazil
Source: Sensors (Basel). 2021 Oct 29;21(21):7196. doi: 10.3390/s21217196 (PMC8587917; doi:10.3390/s21217196)
Supplement: Supplementary file 1 [file sensors-21-07196-s001.zip]

Archive with 1 entries (1 files):
- sensors-1375038-supplementary.pdf
